# Supplementary material for: OsABF1 Represses Gibberellin Biosynthesis to Regulate Plant Height and Seed Germination in Rice (Oryza sativa L.)
Source: Int J Mol Sci. 2021 Nov 12;22(22):12220. doi: 10.3390/ijms222212220 (PMC8622533; doi:10.3390/ijms222212220)
Supplement: Supplementary file 1 [file ijms-22-12220-s001.zip]

Archive with 1 entries (1 files):
- ijms-1320158-supplementary.pdf
